# Supplementary material for: The Expanded Endocannabinoid System Contributes to Metabolic and Body Mass Shifts in First-Episode Schizophrenia: A 5-Year Follow-Up Study
Source: Biomedicines. 2022 Jan 24;10(2):243. doi: 10.3390/biomedicines10020243 (PMC8869544; doi:10.3390/biomedicines10020243)
Supplement: Supplementary file 1 [file biomedicines-10-00243-s001.zip]

Archive with 1 entries (1 files):
- biomedicines-1517760-supplementary-.pdf
